# Supplementary material for: Plant-Rich Field Margins Influence Natural Predators of Aphids More Than Intercropping in Common Bean
Source: Insects. 2022 Jun 23;13(7):569. doi: 10.3390/insects13070569 (PMC9322975; doi:10.3390/insects13070569)
Supplement: Supplementary file 1 [file insects-13-00569-s001.zip]

Archive with 1 entries (1 files):
- insects-1704218-supplementary.pdf
